# Supplementary material for: An Improved Agrobacterium-Mediated Transformation Method for an Important Fresh Fruit: Kiwifruit (Actinidia deliciosa)
Source: Plants (Basel). 2025 Jul 31;14(15):2353. doi: 10.3390/plants14152353 (PMC12349596; doi:10.3390/plants14152353)
Supplement: Supplementary file 1 [file plants-14-02353-s001.zip]

Archive with 1 entries (1 files):
- plants-3734297-supplementary.pdf
